# Supplementary material for: Scenario-based functional modularization framework for consumer electronics using MFD and AHP: A case study on audio products
Source: PLoS One. 2025 Dec 31;20(12):e0339598. doi: 10.1371/journal.pone.0339598 (PMC12755830; doi:10.1371/journal.pone.0339598)
Supplement: S1 File — The file contains the geometric mean data derived from the expert judgments. (XLSX) [file pone.0339598.s001.xlsx]

## Sheet: Sheet1
AHP pairwise comparisons (Aggregated by Geometric Mean)
Daily Leisure Usage Scenario	Easy operation	Stylish appearance	Long playback time	Multiple sound effect adjustments
Easy operation	1
Stylish appearance	1.442	1
Long playback time	0.2875	0.5227	1
Multiple sound effect adjustments	0.362	0.481	1.357	1
Home Entertainment Scenario	High-quality sound	Surround sound experience	Multiple connection options	Remote and mobile control
High-quality sound	1
Surround sound experience	0.322	1
Multiple connection options	0.189	0.281	1
Remote and mobile control	0.288	0.585	1.651	1
Smart Home Scenario	Voice control	Smart home integration	Wireless streaming	Multi-room synchronization
Voice control	1
Smart home integration	0.669	1
Wireless streaming	0.754	0.822	1
Multi-room synchronization	0.243	0.322	0.288	1
Outdoor Usage Scenario	Wireless connection	Long usage time	Easy to carry	Water and dust resistance
Wireless connection	1
Long usage time	0.794	1
Easy to carry	0.585	1.185	1
Water and dust resistance	0.237	0.368	0.523	1
Note: The values in these matrices represent the geometric mean of the independent judgments provided by the three-expert panel. These matrices were used to derive the weights presented in Table 2 .
